# Supplementary material for: Acetylation of muscle creatine kinase negatively impacts high-energy phosphotransfer in heart failure
Source: JCI Insight. 2021 Feb 8;6(3):e144301. doi: 10.1172/jci.insight.144301 (PMC7934860; doi:10.1172/jci.insight.144301)
Supplement: Supplemental Table 5 [file jciinsight-6-144301-s133.xlsx]

## Sheet: Supplemental Table 5
Supplement Table 5: All identified KCRM crosslinks
XL residue pairs	XL peptide pair	Log2(rCKM + Acetyl-CoA)/ctr	Log2(rCKM + Acetyl-CoA + Sirtuin 2)/ctr
K196 - K196	EQQQLIDDHFLFDKPVSPLLLASGMAR_13 - EQQQLIDDHFLFDKPVSPLLLASGMAR_13	-3.34	-2.12
K11 - K11	FKLNYKPEEEYPDLSK_1 - FKLNYKPEEEYPDLSK_1	-1.07647	-0.726886
K247 - K247	GGNMKEVFR_4 - GGNMKEVFR_4
K172 - K172	GKYYPLK_1 - GKYYPLK_1
K105 - K105	HGGYKPTDKHK_8 - HGGYKPTDKHK_8
K107 - K107	HKTDLNHENLK_1 - HKTDLNHENLK_1
K307 - K307	HPKFEEILTR_2 - HPKFEEILTR_2
K265 - K265	IEEIFKK_5 - IEEIFKK_5	-3.13
K177 - K177	YYPLKSMTEK_4 - YYPLKSMTEK_4
K156 - K196	AVEKLSVEALNSLTGEFK_3 - EQQQLIDDHFLFDKPVSPLLLASGMAR_13	-2.36	-2.51
K156 - K11	AVEKLSVEALNSLTGEFK_3 - FKLNYKPEEEYPDLSK_1	-0.28	-3.24
K156 - K266	AVEKLSVEALNSLTGEFK_3 - KAGHPFMWNQHLGYVLTCPSNLGTGLR_0	-0.92
K156 - K182	AVEKLSVEALNSLTGEFK_3 - SMTEKEQQQLIDDHFLFDKPVSPLLLASGMAR_4	-3.1	-1.61
K156 - K116	AVEKLSVEALNSLTGEFK_3 - TDLNHENLKGGDDLDPNYVLSSR_8	0.1	-3.03
K196 - K196	EQQQLIDDHFLFDKPVSPLLLASGMAR_13 - SMTEKEQQQLIDDHFLFDKPVSPLLLASGMAR_18	-3.8	-1.67
K196 - K182	EQQQLIDDHFLFDKPVSPLLLASGMAR_13 - SMTEKEQQQLIDDHFLFDKPVSPLLLASGMAR_4
K196 - K196	EQQQLIDDHFLFDKPVSPLLLASGM[147.04]AR_13 - EQQQLIDDHFLFDKPVSPLLLASGMAR_13
K259 - K156	FCVGLQKIEEIFK_6 - AVEKLSVEALNSLTGEFK_3	-1.61
K259 - K196	FCVGLQKIEEIFK_6 - EQQQLIDDHFLFDKPVSPLLLASGMAR_13	-3.78
K259 - K266	FCVGLQKIEEIFK_6 - KAGHPFMWNQHLGYVLTCPSNLGTGLR_0	-3.07	-2.06
K259 - K266	FCVGLQKIEEIFK_6 - KAGHPFM[147.04]WNQHLGYVLTCPSNLGTGLR_0
K259 - K170	FCVGLQKIEEIFK_6 - LSVEALNSLTGEFKGK_13	-1.92	-2.06
K259 - K116	FCVGLQKIEEIFK_6 - TDLNHENLKGGDDLDPNYVLSSR_8	-2.35
K265 - K170	FCVGLQKIEEIFKK_12 - LSVEALNSLTGEFKGK_13	-2.21
K259 - K170	FCVGLQKIEEIFKK_6 - LSVEALNSLTGEFKGK_13	-0.72	1.74
K259 - K170	FCVGLQKIEEIFKK_6 - LSVEALNSLTGEFKGKYYPLK_13
K259 - K116	FCVGLQKIEEIFKK_6 - TDLNHENLKGGDDLDPNYVLSSR_8	0.77
K11 - K196	FKLNYKPEEEYPDLSK_1 - EQQQLIDDHFLFDKPVSPLLLASGMAR_13	-1.47
K11 - K266	FKLNYKPEEEYPDLSK_1 - KAGHPFMWNQHLGYVLTCPSNLGTGLR_0		-2.33
K11 - K182	FKLNYKPEEEYPDLSK_1 - SMTEKEQQQLIDDHFLFDKPVSPLLLASGMAR_4
K247 - K196	GGNMKEVFR_4 - EQQQLIDDHFLFDKPVSPLLLASGMAR_13	-0.13
K247 - K259	GGNMKEVFR_4 - FCVGLQKIEEIFK_6	-1.26
K247 - K259	GGNMKEVFR_4 - FCVGLQKIEEIFKK_6	0.05
K247 - K298	GGNMKEVFR_4 - GGVHVKLAHLSK_5	1.76	-2.44
K247 - K307	GGNMKEVFR_4 - HPKFEEILTR_2	-1.03	-3.21
K247 - K266	GGNMKEVFR_4 - KAGHPFMWNQHLGYVLTCPSNLGTGLR_0
K247 - K116	GGNMKEVFR_4 - TDLNHENLKGGDDLDPNYVLSSR_8	-1.5	-3.54
K247 - K242	GGNMKEVFR_4 - VISMEKGGNMK_5	0.15
K247 - K177	GGNMKEVFR_4 - YYPLKSMTEK_4
K298 - K196	GGVHVKLAHLSK_5 - EQQQLIDDHFLFDKPVSPLLLASGMAR_13	-1.43
K298 - K259	GGVHVKLAHLSK_5 - FCVGLQKIEEIFK_6
K298 - K105	GGVHVKLAHLSK_5 - HGGYKPTDKHK_8
K298 - K107	GGVHVKLAHLSK_5 - HKTDLNHENLK_1	-2.33	-5.75
K298 - K307	GGVHVKLAHLSK_5 - HPKFEEILTR_2	-1.39
K298 - K366	GGVHVKLAHLSK_5 - KLEKGQSIDDMIPAQK_0
K298 - K182	GGVHVKLAHLSK_5 - SMTEKEQQQLIDDHFLFDKPVSPLLLASGMAR_4
K172 - K196	GKYYPLK_1 - EQQQLIDDHFLFDKPVSPLLLASGMAR_13	1.69	-1.85
K172 - K259	GKYYPLK_1 - FCVGLQKIEEIFK_6	-1.69	-3.82
K172 - K259	GKYYPLK_1 - FCVGLQKIEEIFKK_6	-0.57	-0.53
K172 - K247	GKYYPLK_1 - GGNMKEVFR_4	-2.68
K172 - K298	GKYYPLK_1 - GGVHVKLAHLSK_5
K172 - K105	GKYYPLK_1 - HGGYKPTDKHK_8
K172 - K307	GKYYPLK_1 - HPKFEEILTR_2	0.08
K172 - K156	GKYYPLK_1 - RAVEKLSVEALNSLTGEFK_4
K172 - K259	GKYYPLK_1 - RFCVGLQKIEEIFK_7
K172 - K182	GKYYPLK_1 - SMTEKEQQQLIDDHFLFDKPVSPLLLASGMAR_4	-0.42	-1.73
K172 - K196	GKYYPLK_1 - SM[147.04]TEK[170.11]EQQQLIDDHFLFDKPVSPLLLASGMAR_18
K172 - K116	GKYYPLK_1 - TDLNHENLKGGDDLDPNYVLSSR_8		0.14
K172 - K242	GKYYPLK_1 - VISMEKGGNMK_5	-1.32
K172 - K40	GKYYPLK_1 - VLTLELYKK_7
K101 - K298	HGGYKPTDK_4 - GGVHVKLAHLSK_5	-1.24
K101 - K105	HGGYKPTDK_4 - HGGYKPTDKHK_8	-8.24	-3.58
K101 - K107	HGGYKPTDK_4 - HKTDLNHENLK_1	-7.69	-4.06
K101 - K307	HGGYKPTDK_4 - HPKFEEILTR_2	1.93
K101 - K304	HGGYKPTDK_4 - LAHLSKHPK_5
K101 - K138	HGGYKPTDK_4 - SIKGYTLPPHCSR_2	1.9
K105 - K196	HGGYKPTDKHK_8 - EQQQLIDDHFLFDKPVSPLLLASGMAR_13
K105 - K105	HGGYKPTDKHK_8 - HGGYKPTDKHKTDLNHENLK_8
K105 - K107	HGGYKPTDKHK_8 - HKTDLNHENLK_1
K105 - K307	HGGYKPTDKHK_8 - HPKFEEILTR_2	-3.09	-3.28
K105 - K138	HGGYKPTDKHK_8 - SIKGYTLPPHCSR_2		-2.14
K105 - K116	HGGYKPTDKHK_8 - TDLNHENLKGGDDLDPNYVLSSR_8
K32 - K196	HNNHMAKVLTLELYK_6 - EQQQLIDDHFLFDKPVSPLLLASGMAR_13
K307 - K196	HPKFEEILTR_2 - EQQQLIDDHFLFDKPVSPLLLASGMAR_13	-0.79
K307 - K259	HPKFEEILTR_2 - FCVGLQKIEEIFKK_6	-0.96
K307 - K32	HPKFEEILTR_2 - HNNHMAKVLTLELYK_6	-5.4	-0.94
K265 - K196	IEEIFKK_5 - EQQQLIDDHFLFDKPVSPLLLASGMAR_13
K265 - K259	IEEIFKK_5 - FCVGLQKIEEIFK_6	-0.55
K265 - K247	IEEIFKK_5 - GGNMKEVFR_4	-0.86
K265 - K105	IEEIFKK_5 - HGGYKPTDKHK_8	0.96	-5.89
K265 - K107	IEEIFKK_5 - HGGYKPTDKHKTDLNHENLK_10
K265 - K107	IEEIFKK_5 - HKTDLNHENLK_1	0.54	-2.42
K265 - K307	IEEIFKK_5 - HPKFEEILTR_2
K265 - K138	IEEIFKK_5 - SIKGYTLPPHCSR_2	-0.62
K265 - K242	IEEIFKK_5 - VISMEKGGNMK_5
K265 - K40	IEEIFKK_5 - VLTLELYKK_7	-0.75
K266 - K196	KAGHPFMWNQHLGYVLTCPSNLGTGLR_0 - EQQQLIDDHFLFDKPVSPLLLASGMAR_13	-0.99
K366 - K116	KLEKGQSIDDMIPAQK_0 - TDLNHENLKGGDDLDPNYVLSSR_8		-0.83
K369 - K156	KLEKGQSIDDMIPAQK_3 - AVEKLSVEALNSLTGEFK_3
K369 - K116	KLEKGQSIDDMIPAQK_3 - TDLNHENLKGGDDLDPNYVLSSR_8
K41 - K105	KLRDK_0 - HGGYKPTDKHK_8
K304 - K196	LAHLSKHPK_5 - EQQQLIDDHFLFDKPVSPLLLASGMAR_13	-1.81	-1.58
K304 - K247	LAHLSKHPK_5 - GGNMKEVFR_4	-0.33
K304 - K298	LAHLSKHPK_5 - GGVHVKLAHLSK_5
K304 - K105	LAHLSKHPK_5 - HGGYKPTDKHK_8
K304 - K307	LAHLSKHPK_5 - HPKFEEILTR_2
K304 - K366	LAHLSKHPK_5 - KLEKGQSIDDMIPAQK_0
K304 - K242	LAHLSKHPK_5 - VISMEKGGNMK_5	-0.7
K369 - K196	LEKGQSIDDMIPAQK_2 - EQQQLIDDHFLFDKPVSPLLLASGMAR_13
K15 - K156	LNYKPEEEYPDLSK_3 - AVEKLSVEALNSLTGEFK_3	-0.6	-1.48
K15 - K196	LNYKPEEEYPDLSK_3 - EQQQLIDDHFLFDKPVSPLLLASGMAR_13	1.35
K15 - K266	LNYKPEEEYPDLSK_3 - KAGHPFMWNQHLGYVLTCPSNLGTGLR_0
K15 - K156	LNYKPEEEYPDLSK_3 - RAVEKLSVEALNSLTGEFK_4		-6.47
K25 - K196	LNYKPEEEYPDLSKHNNHMAK_13 - EQQQLIDDHFLFDKPVSPLLLASGMAR_13	-2.49	-1.67
K25 - K182	LNYKPEEEYPDLSKHNNHMAK_13 - SMTEKEQQQLIDDHFLFDKPVSPLLLASGMAR_4		-2.34
K170 - K196	LSVEALNSLTGEFKGK_13 - EQQQLIDDHFLFDKPVSPLLLASGMAR_13	-1.19
K170 - K11	LSVEALNSLTGEFKGK_13 - FKLNYKPEEEYPDLSK_1	-1.07
K170 - K266	LSVEALNSLTGEFKGK_13 - KAGHPFMWNQHLGYVLTCPSNLGTGLR_0	-3.32	-2.72
K170 - K182	LSVEALNSLTGEFKGK_13 - SMTEKEQQQLIDDHFLFDKPVSPLLLASGMAR_4	-2.23	-0.88
K170 - K196	LSVEALNSLTGEFKGK_13 - SM[147.04]TEK[170.11]EQQQLIDDHFLFDKPVSPLLLASGMAR_18
K138 - K156	SIKGYTLPPHCSR_2 - AVEKLSVEALNSLTGEFK_3	-0.58	-8.75
K138 - K196	SIKGYTLPPHCSR_2 - EQQQLIDDHFLFDKPVSPLLLASGMAR_13	0.37
K138 - K259	SIKGYTLPPHCSR_2 - FCVGLQKIEEIFK_6	-0.11	-4.31
K138 - K259	SIKGYTLPPHCSR_2 - FCVGLQKIEEIFKK_6	-0.69	-4.53
K138 - K266	SIKGYTLPPHCSR_2 - KAGHPFMWNQHLGYVLTCPSNLGTGLR_0
K138 - K182	SIKGYTLPPHCSR_2 - SMTEKEQQQLIDDHFLFDKPVSPLLLASGMAR_4	-0.02
K138 - K116	SIKGYTLPPHCSR_2 - TDLNHENLKGGDDLDPNYVLSSR_8
K116 - K196	TDLNHENLKGGDDLDPNYVLSSR_8 - EQQQLIDDHFLFDKPVSPLLLASGMAR_13
K242 - K196	VISMEKGGNMK_5 - EQQQLIDDHFLFDKPVSPLLLASGMAR_13	-1.64	-1.95
K242 - K259	VISMEKGGNMK_5 - FCVGLQKIEEIFK_6	-1.03
K242 - K259	VISMEKGGNMK_5 - FCVGLQKIEEIFKK_6	1.19	-0.48
K242 - K298	VISMEKGGNMK_5 - GGVHVKLAHLSK_5	-0.58	-1.79
K242 - K182	VISMEKGGNMK_5 - SMTEKEQQQLIDDHFLFDKPVSPLLLASGMAR_4	0.48	-0.98
K242 - K177	VISMEKGGNMK_5 - YYPLKSMTEK_4		0.45
K40 - K156	VLTLELYKK_7 - AVEKLSVEALNSLTGEFK_3	-2.05
K40 - K196	VLTLELYKK_7 - EQQQLIDDHFLFDKPVSPLLLASGMAR_13	-4.38
K40 - K11	VLTLELYKK_7 - FKLNYKPEEEYPDLSK_1	-0.93	-1
K40 - K15	VLTLELYKK_7 - FKLNYKPEEEYPDLSK_5	-2.83	-1.53
K40 - K307	VLTLELYKK_7 - HPKFEEILTR_2
K40 - K138	VLTLELYKK_7 - SIKGYTLPPHCSR_2	-1.6
K40 - K242	VLTLELYKK_7 - VISMEKGGNMK_5
K40 - K177	VLTLELYKK_7 - YYPLKSMTEK_4	-2
K177 - K196	YYPLKSMTEK_4 - EQQQLIDDHFLFDKPVSPLLLASGMAR_13	-1.29
K177 - K259	YYPLKSMTEK_4 - FCVGLQKIEEIFK_6	-0.68	-2.08
K177 - K259	YYPLKSMTEK_4 - FCVGLQKIEEIFKK_6
K177 - K307	YYPLKSMTEK_4 - HPKFEEILTR_2
K177 - K156	YYPLKSMTEK_4 - RAVEKLSVEALNSLTGEFK_4	-3.45
K177 - K138	YYPLKSMTEK_4 - SIKGYTLPPHCSR_2	-2.26
